# Supplementary material for: Shuterin Enhances the Cytotoxicity of the Natural Killer Leukemia Cell Line KHYG-1 by Increasing the Expression Levels of Granzyme B and IFN-γ through the MAPK and Ras/Raf Signaling Pathways
Source: Int J Mol Sci. 2022 Oct 24;23(21):12816. doi: 10.3390/ijms232112816 (PMC9654641; doi:10.3390/ijms232112816)
Supplement: Supplementary file 1 [file ijms-23-12816-s001.zip]

Archive with 1 entries (1 files):
- ijms-1905616-supplementary.pdf
